# Supplementary material for: Psychometric Analysis of the Czech Version of the Toronto Empathy Questionnaire
Source: Int J Environ Res Public Health. 2021 May 17;18(10):5343. doi: 10.3390/ijerph18105343 (PMC8156475; doi:10.3390/ijerph18105343)
Supplement: Supplementary file 1 [file ijerph-18-05343-s001.zip]

Archive with 2 entries (2 files):
- Supplementary table 1.pdf
- Supplements (1-7).pdf
